# Supplementary material for: On Aethiopomyia Malloch (Diptera, Muscidae) with the revision of the type specimens deposited in the Museum für Naturkunde, Berlin (Germany) with a key to species
Source: Zookeys. 2020 Apr 13;926:73–80. doi: 10.3897/zookeysw.926.49210 (PMC7170978; doi:10.3897/zookeysw.926.49210)
Supplement: XML Treatment for Aethiopomyia arguta [file zookeysw.926.49210-treatment1.xml]

<!DOCTYPE tp:taxon-treatment
  PUBLIC "-//TaxonX//DTD Taxonomic Treatment Publishing DTD v0 20100105//EN" "tax-treatment-NSO.dtd">
<tp:taxon-treatment xmlns:tp="http://www.plazi.org/taxpub"><tp:treatment-meta><kwd-group><label>Taxon classification</label><kwd><named-content xmlns:xlink="http://www.w3.org/1999/xlink" content-type="kingdom">Animalia</named-content></kwd><kwd><named-content xmlns:xlink="http://www.w3.org/1999/xlink" content-type="order">Diptera</named-content></kwd><kwd><named-content xmlns:xlink="http://www.w3.org/1999/xlink" content-type="family">Muscidae</named-content></kwd></kwd-group><mixed-citation publication-type="journal"><person-group><name><surname>de Sousa</surname><given-names>Viviane Rodrigues</given-names></name><name><surname>Pereira</surname><given-names>André Fontinelle Magalhães</given-names></name><name><surname>Couri</surname><given-names>Márcia Souto</given-names></name></person-group><article-title>On <italic><tp:taxon-name><tp:taxon-name-part taxon-name-part-type="genus" reg="Aethiopomyia">Aethiopomyia</tp:taxon-name-part></tp:taxon-name></italic> Malloch (<tp:taxon-name><tp:taxon-name-part taxon-name-part-type="order">Diptera</tp:taxon-name-part></tp:taxon-name>, <tp:taxon-name><tp:taxon-name-part taxon-name-part-type="family">Muscidae</tp:taxon-name-part></tp:taxon-name>) with the revision of the type specimens deposited in the Museum für Naturkunde, Berlin (Germany) with a key to species</article-title><source>Zookeys</source><day>13</day><month>4</month><year>2020</year><volume>926</volume><fpage>73</fpage><lpage>80</lpage><pub-id pub-id-type="doi">10.3897/zookeysw.926.49210</pub-id></mixed-citation></tp:treatment-meta><tp:nomenclature><tp:taxon-name><object-id xmlns:xlink="http://www.w3.org/1999/xlink" content-type="arpha" xlink:type="simple">4EF17463-B4A9-525F-8B62-F0CCD8166137</object-id>
            <tp:taxon-name-part taxon-name-part-type="genus" reg="Aethiopomyia">Aethiopomyia</tp:taxon-name-part>
            <tp:taxon-name-part taxon-name-part-type="species" reg="arguta">arguta</tp:taxon-name-part>
          </tp:taxon-name><tp:taxon-authority>(Karsch, 1879)</tp:taxon-authority><xref ref-type="fig" rid="F1">Figures 1–5</xref><xref ref-type="fig" rid="F2">, 20</xref></tp:nomenclature><tp:treatment-sec sec-type="Lectotype" id="SECID0E4CAE"><title>Lectotype.</title><p>♂; <bold>paralectotype</bold> ♂ (see <xref ref-type="bibr" rid="B7">Pont and Werner 2006</xref>: 23–24 for details)</p></tp:treatment-sec><tp:treatment-sec sec-type="diagnosis" id="SECID0EJDAE"><title>Diagnosis.</title><p><bold><italic>Length of body</italic>.</bold> 11.0–12.0 mm (♂). <bold><italic>Head</italic>.</bold> ♂ frons narrow, with the same width of frontal triangle. Frons and fronto-orbital plate dark brown. Parafacial, face and gena reddish yellow. Ocellar setae short. Gena very thin. Pedicel, postpedicel and arista yellow. Postpedicel ca. 4 × as long as wide. Arista long; plumose. Palpus brown, filiform. <bold><italic>Thorax</italic>.</bold> Scutum reddish yellow-brown, with 1–3 incomplete brown white dusted vittae presuturally. Dorsocentrals 2+4. Katepisternals 1+2. Anepimeron setulose. Katatergite setulose. Lower calypter broad, ca. 3 × as long as the upper one. Haltere yellow. Calypters yellowish. <bold><italic>Legs</italic>.</bold> Femora yellow; tibiae and tarsi brown. Fore tibia without median seta. Mid tibia with two posterior setae in middle third. ♂. Hind tibia with two anterodorsal and two or three anteroventral very fine setae. Pulvilli long and very enlarged (Fig. <xref ref-type="fig" rid="F1">4</xref>). <bold><italic>Wing</italic>.</bold> Uniformly smoky yellowish. Costal spine not distinct. <bold><italic>Abdomen</italic>.</bold> Robust, reddish brown; tergites III–V with a median brown vitta; tergite IV brown laterally and tergite V broadly brown. Rows of strong setae on margins of tergites IV and V and on disc of tergite V. Abdominal sternites with thin setae. Sternite 6 asymmetrical. <bold><italic>Terminalia</italic>.</bold> Aedeagus as in Fig. <xref ref-type="fig" rid="F2">20</xref>.</p></tp:treatment-sec><tp:treatment-sec sec-type="notes" id="SECID0EUEAE"><title>Note.</title><p>The species was keyed by <xref ref-type="bibr" rid="B9">Zumpt (1969)</xref>. Cercal plate and surstylus as in <xref ref-type="bibr" rid="B9">Zumpt (1969</xref>: fig. 3). We present complementary drawings of the terminalia, that are in the same slide prepared by <xref ref-type="bibr" rid="B9">Zumpt (1969)</xref>.</p><fig id="F1" position="float" orientation="portrait"><object-id xmlns:xlink="http://www.w3.org/1999/xlink" content-type="doi" xlink:type="simple">10.3897/zookeysw.926.49210.figures1-19</object-id><object-id xmlns:xlink="http://www.w3.org/1999/xlink" content-type="arpha" xlink:type="simple">76E21460-64FD-58E5-9852-C2E4D7DFBBDC</object-id><label>Figures 1–19.</label><caption><p><bold>1–5</bold><italic><tp:taxon-name><tp:taxon-name-part taxon-name-part-type="genus" reg="Aethiopomyia">Aethiopomyia</tp:taxon-name-part> <tp:taxon-name-part taxon-name-part-type="species" reg="arguta">arguta</tp:taxon-name-part></tp:taxon-name></italic> (Karsch, 1879) lectotype ♂ of <italic><tp:taxon-name><tp:taxon-name-part taxon-name-part-type="genus" reg="Aricia">Aricia</tp:taxon-name-part> <tp:taxon-name-part taxon-name-part-type="species" reg="arguta">arguta</tp:taxon-name-part></tp:taxon-name></italic> Karsch: <bold>1</bold> lateral view <bold>2</bold> dorsal view <bold>3</bold> head frontal view <bold>4</bold> pulvilli <bold>5</bold> labels <bold>6–10</bold><italic><tp:taxon-name><tp:taxon-name-part taxon-name-part-type="genus" reg="Aethiopomyia">Aethiopomyia</tp:taxon-name-part> <tp:taxon-name-part taxon-name-part-type="species" reg="gigas">gigas</tp:taxon-name-part></tp:taxon-name></italic> (Stein, 1906) syntype ♂: <bold>6</bold> lateral view <bold>7</bold> dorsal view <bold>8</bold> head frontal view <bold>9</bold> pulvilli <bold>10</bold> labels <bold>11–14</bold><italic><tp:taxon-name><tp:taxon-name-part taxon-name-part-type="genus" reg="Aethiopomyia">Aethiopomyia</tp:taxon-name-part> <tp:taxon-name-part taxon-name-part-type="species" reg="patersoni">patersoni</tp:taxon-name-part></tp:taxon-name></italic> Zumpt, 1969 Paratype ♀: <bold>11</bold> lateral view; <bold>12</bold> dorsal view <bold>13</bold> head frontal view <bold>14</bold> labels <bold>15–19</bold><italic><tp:taxon-name><tp:taxon-name-part taxon-name-part-type="genus" reg="Aethiopomyia">Aethiopomyia</tp:taxon-name-part> <tp:taxon-name-part taxon-name-part-type="species" reg="williamsi">williamsi</tp:taxon-name-part></tp:taxon-name></italic> (Snyder, 1951) ♀ of <italic><tp:taxon-name><tp:taxon-name-part taxon-name-part-type="genus" reg="Lophomala">Lophomala</tp:taxon-name-part> <tp:taxon-name-part taxon-name-part-type="species" reg="anax">anax</tp:taxon-name-part></tp:taxon-name></italic> Enderlein, 1927, nomen nudum: <bold>15</bold> lateral view <bold>16</bold> dorsal view <bold>17</bold> head frontal view <bold>18</bold> wing <bold>19</bold> labels. Scale bars: 5 mm (<bold>1–3, 5, 6–8, 10–19</bold>); 1 mm (<bold>4, 9</bold>).</p></caption><graphic xmlns:xlink="http://www.w3.org/1999/xlink" xlink:href="zookeys-926-073-g001.jpg" position="float" orientation="portrait" xlink:type="simple" id="oo_399804.jpg"><uri content-type="original_file" xlink:type="simple">https://binary.pensoft.net/fig/399804</uri></graphic></fig></tp:treatment-sec><tp:treatment-sec><!--Section generated to contain objects referenced in tp:taxon-treatment.--><fig id="F2" position="float" orientation="portrait"><object-id xmlns:xlink="http://www.w3.org/1999/xlink" content-type="doi" xlink:type="simple">10.3897/zookeysw.926.49210.figures20-30</object-id><object-id xmlns:xlink="http://www.w3.org/1999/xlink" content-type="arpha" xlink:type="simple">1B88CE0E-8138-5BAF-9AA5-A91B88D39DC2</object-id><label>Figures 20–30.</label><caption><p><italic><tp:taxon-name><tp:taxon-name-part taxon-name-part-type="genus" reg="Aethiopomyia">Aethiopomyia</tp:taxon-name-part> <tp:taxon-name-part taxon-name-part-type="species" reg="arguta">arguta</tp:taxon-name-part></tp:taxon-name></italic> (Karsch, 1879) <bold>20</bold> aedeagus lateral view. <italic><tp:taxon-name><tp:taxon-name-part taxon-name-part-type="genus" reg="Aethiopomyia">Aethiopomyia</tp:taxon-name-part> <tp:taxon-name-part taxon-name-part-type="species" reg="gigas">gigas</tp:taxon-name-part></tp:taxon-name></italic> (Stein, 1906) <bold>21</bold> Sternite 5 <bold>22</bold> cercal plate, lateral view <bold>23</bold> cercal plate, dorsal view <bold>24</bold> aedeagus dorsal view <bold>25</bold> aedeagus lateral view <bold>26</bold> ovipositor, dorsal view <bold>27</bold> ovipositor, ventral view <bold>28</bold> spermathecae <bold>29</bold> larva <bold>30</bold> detail of the anterior spiracle of larva. Scale bars: 0.2 mm <bold>20–27, 29, 30</bold>; 0.1 mm <bold>20, 28</bold>.</p></caption><graphic xmlns:xlink="http://www.w3.org/1999/xlink" xlink:href="zookeys-926-073-g002.jpg" position="float" orientation="portrait" xlink:type="simple" id="oo_399805.jpg"><uri content-type="original_file" xlink:type="simple">https://binary.pensoft.net/fig/399805</uri></graphic></fig></tp:treatment-sec><ref-list><ref id="B7"><mixed-citation xmlns:xlink="http://www.w3.org/1999/xlink" xlink:type="simple"><person-group><name name-style="western"><surname>Pont</surname><given-names>AC</given-names></name><name name-style="western"><surname>Werner</surname><given-names>D</given-names></name></person-group> (<year>2006</year>) <article-title>The types of <tp:taxon-name><tp:taxon-name-part taxon-name-part-type="family">Fanniidae</tp:taxon-name-part></tp:taxon-name> and <tp:taxon-name><tp:taxon-name-part taxon-name-part-type="family">Muscidae</tp:taxon-name-part></tp:taxon-name> (<tp:taxon-name><tp:taxon-name-part taxon-name-part-type="order">Diptera</tp:taxon-name-part></tp:taxon-name>) in the Museum für Naturkunde, Humboldt-Universität zu Berlin, Germany. Mitteilungen aus den Museum für Naturkunde in Berlin, Zoologische Reihe.</article-title><volume>82</volume>: <fpage>3</fpage>–<lpage>139</lpage>. <ext-link xlink:type="simple" ext-link-type="doi" xlink:href="10.1002/mmnz.200600001">https://doi.org/10.1002/mmnz.200600001</ext-link></mixed-citation></ref><ref id="B9"><mixed-citation xmlns:xlink="http://www.w3.org/1999/xlink" xlink:type="simple"><person-group><name name-style="western"><surname>Zumpt</surname><given-names>F</given-names></name></person-group> (<year>1969</year>) <article-title>Notes on the genus <italic><tp:taxon-name><tp:taxon-name-part taxon-name-part-type="genus">Aethiopomyia</tp:taxon-name-part></tp:taxon-name></italic> Malloch (<tp:taxon-name><tp:taxon-name-part taxon-name-part-type="order">Diptera</tp:taxon-name-part></tp:taxon-name>: <tp:taxon-name><tp:taxon-name-part taxon-name-part-type="family">Muscidae</tp:taxon-name-part></tp:taxon-name>) with a new species from Tanzania.</article-title><source>Journal of the Entomological Society of Southern Africa</source><volume>32</volume>: <fpage>163</fpage>–<lpage>167</lpage>.</mixed-citation></ref></ref-list></tp:taxon-treatment>
