# Supplementary material for: On Aethiopomyia Malloch (Diptera, Muscidae) with the revision of the type specimens deposited in the Museum für Naturkunde, Berlin (Germany) with a key to species
Source: Zookeys. 2020 Apr 13;926:73–80. doi: 10.3897/zookeysw.926.49210 (PMC7170978; doi:10.3897/zookeysw.926.49210)
Supplement: XML Treatment for Aethiopomyia steini [file zookeysw.926.49210-treatment4.xml]

<!DOCTYPE tp:taxon-treatment
  PUBLIC "-//TaxonX//DTD Taxonomic Treatment Publishing DTD v0 20100105//EN" "tax-treatment-NSO.dtd">
<tp:taxon-treatment xmlns:tp="http://www.plazi.org/taxpub"><tp:treatment-meta><kwd-group><label>Taxon classification</label><kwd><named-content xmlns:xlink="http://www.w3.org/1999/xlink" content-type="kingdom">Animalia</named-content></kwd><kwd><named-content xmlns:xlink="http://www.w3.org/1999/xlink" content-type="order">Diptera</named-content></kwd><kwd><named-content xmlns:xlink="http://www.w3.org/1999/xlink" content-type="family">Muscidae</named-content></kwd></kwd-group><mixed-citation publication-type="journal"><person-group><name><surname>de Sousa</surname><given-names>Viviane Rodrigues</given-names></name><name><surname>Pereira</surname><given-names>André Fontinelle Magalhães</given-names></name><name><surname>Couri</surname><given-names>Márcia Souto</given-names></name></person-group><article-title>On <italic><tp:taxon-name><tp:taxon-name-part taxon-name-part-type="genus" reg="Aethiopomyia">Aethiopomyia</tp:taxon-name-part></tp:taxon-name></italic> Malloch (<tp:taxon-name><tp:taxon-name-part taxon-name-part-type="order">Diptera</tp:taxon-name-part></tp:taxon-name>, <tp:taxon-name><tp:taxon-name-part taxon-name-part-type="family">Muscidae</tp:taxon-name-part></tp:taxon-name>) with the revision of the type specimens deposited in the Museum für Naturkunde, Berlin (Germany) with a key to species</article-title><source>Zookeys</source><day>13</day><month>4</month><year>2020</year><volume>926</volume><fpage>73</fpage><lpage>80</lpage><pub-id pub-id-type="doi">10.3897/zookeysw.926.49210</pub-id></mixed-citation></tp:treatment-meta><tp:nomenclature><tp:taxon-name><object-id xmlns:xlink="http://www.w3.org/1999/xlink" content-type="arpha" xlink:type="simple">624B5AAC-524E-5B9B-AFAC-6C1D20B9BB8F</object-id>
            <tp:taxon-name-part taxon-name-part-type="genus" reg="Aethiopomyia">Aethiopomyia</tp:taxon-name-part>
            <tp:taxon-name-part taxon-name-part-type="species" reg="steini">steini</tp:taxon-name-part>
          </tp:taxon-name><tp:taxon-authority>(Curran, 1935) (not seen)</tp:taxon-authority></tp:nomenclature><tp:treatment-sec sec-type="diagnosis" id="SECID0E2UAE"><title>Diagnosis</title><p>(characters from <xref ref-type="bibr" rid="B3">Curran (1935)</xref> original description). Length of body. 9.5–11.5 mm. <bold><italic>Head</italic>.</bold> black, face and lower third of frons reddish with silver-white pruinescence. Frontal vittae brownish; palpus reddish brown; antenna yellow and arista mostly brown. <bold><italic>Thorax</italic>.</bold> scutum reddish, darker above, with an incomplete median vitta and the lateral margins whitish pruinose, posteriorly with reddish brown pruinescence, the two broad, shiny, ferruginous vittae more or less divided by a thin yellowish pruinose line in front of the suture. Haltere reddish yellow. <bold><italic>Legs</italic>.</bold> Reddish, posterior, and middle tibiae more or less brown and tarsi black. Mid tibia with four or five posterior setae. <bold><italic>Abdomen</italic>.</bold> basal two abdominal segments rusty reddish, the third and fourth black.</p><p>Female. Differs in frontal vitta reddish brown above; no orbitals; scutum with very poorly defined dark vittae, almost unicolorous.</p><p>Types. Holotype ♂; 3 paratypes ♂ (all from Eden, Cameroon); Allotype ♀ (Sierra Leone) (<xref ref-type="bibr" rid="B9">Zumpt 1969</xref>). Not seen.</p></tp:treatment-sec><tp:treatment-sec sec-type="notes" id="SECID0E3VAE"><title>Note.</title><p>The species was keyed <xref ref-type="bibr" rid="B9">Zumpt (1969)</xref>. According to <xref ref-type="bibr" rid="B3">Curran (1935)</xref><italic><tp:taxon-name><tp:taxon-name-part taxon-name-part-type="genus" reg="Aethiopomyia">A.</tp:taxon-name-part> <tp:taxon-name-part taxon-name-part-type="species" reg="steini">steini</tp:taxon-name-part></tp:taxon-name></italic> is very similar to <italic><tp:taxon-name><tp:taxon-name-part taxon-name-part-type="genus" reg="Aethiopomyia">A.</tp:taxon-name-part> <tp:taxon-name-part taxon-name-part-type="species" reg="gigas">gigas</tp:taxon-name-part></tp:taxon-name></italic>, differing by having the median vittae reddish and much finer setae on the sternite. Also differs from <italic><tp:taxon-name><tp:taxon-name-part taxon-name-part-type="genus" reg="Aethiopomyia">A.</tp:taxon-name-part> <tp:taxon-name-part taxon-name-part-type="species" reg="arguta">arguta</tp:taxon-name-part></tp:taxon-name></italic> by having the third and fourth abdominal segment wholly black.</p></tp:treatment-sec><ref-list><ref id="B3"><mixed-citation xmlns:xlink="http://www.w3.org/1999/xlink" xlink:type="simple"><person-group><name name-style="western"><surname>Curran</surname><given-names>CH</given-names></name></person-group> (<year>1935</year>) <article-title>African <tp:taxon-name><tp:taxon-name-part taxon-name-part-type="family">Muscidae</tp:taxon-name-part></tp:taxon-name> – II.</article-title><source>American Museum Novitates</source><volume>776</volume>: <fpage>1</fpage>–<lpage>27</lpage>.</mixed-citation></ref><ref id="B9"><mixed-citation xmlns:xlink="http://www.w3.org/1999/xlink" xlink:type="simple"><person-group><name name-style="western"><surname>Zumpt</surname><given-names>F</given-names></name></person-group> (<year>1969</year>) <article-title>Notes on the genus <italic><tp:taxon-name><tp:taxon-name-part taxon-name-part-type="genus">Aethiopomyia</tp:taxon-name-part></tp:taxon-name></italic> Malloch (<tp:taxon-name><tp:taxon-name-part taxon-name-part-type="order">Diptera</tp:taxon-name-part></tp:taxon-name>: <tp:taxon-name><tp:taxon-name-part taxon-name-part-type="family">Muscidae</tp:taxon-name-part></tp:taxon-name>) with a new species from Tanzania.</article-title><source>Journal of the Entomological Society of Southern Africa</source><volume>32</volume>: <fpage>163</fpage>–<lpage>167</lpage>.</mixed-citation></ref></ref-list></tp:taxon-treatment>
